# Supplementary material for: Nuclear Translocation of Glutaminase GLS2 in Human Cancer Cells Associates with Proliferation Arrest and Differentiation
Source: Sci Rep. 2020 Feb 10;10:2259. doi: 10.1038/s41598-020-58264-4 (PMC7010782; doi:10.1038/s41598-020-58264-4)
Supplement: Supplementary file 2 — Supplementary TABLE 2. [file 41598_2020_58264_MOESM2_ESM.xlsx]

## Sheet: PeptideGroups
Peptides identified from purified GLS2 protein in the MS/MS analysis
Q9UI32 Glutaminase liver isoform, mitochondrial OS=Homo sapiens GN=GLS2 PE=1 SV=2
Peptide Sequence	# PSMs	Modifications	m/z [Da] Mascot	Theo. MH+ [Da]	Ions Score Mascot	Confidence Mascot	Percolator q-Value Mascot	Percolator PEP Mascot	Qvality PEP	# Protein Groups	Master Protein Accessions	# Missed Cleavages
LLQDYQDSYTLSETQAEAAAEALSK	33		1373.16	2745.31	153	High	0	1.515e-11	1.31719e-09	1	Q9UI32	0
DRWGNIPLDDAVQFNHLEVVK	56		822.423	2465.26	88	High	0	7.416e-10	1.03153e-07	1	Q9UI32	1
IPFCLQSCVKPLTYAISISTLGTDYVHK	83	2xCarbamidomethyl [C4; C8]	803.668	3211.65	91	High	0	8.923e-10	6.78542e-08	1	Q9UI32	0
NTLSLMHSCGMYDFSGQFAFHVGLPAK	2	1xOxidation [M6]; 1xCarbamidomethyl [C9]	1011.13	3031.39	75	High	0	1.257e-09	1.81997e-07	2	Q9UI32; O94925	0
YNKLSLNEEGIPHNPMVNAGAIVVSSLIK	2		1036.56	3107.66	100	High	0	2.491e-09	3.09369e-07	1	Q9UI32	1
NTLSLMHSCGMYDFSGQFAFHVGLPAK	125	1xCarbamidomethyl [C9]	1005.8	3015.4	102	High	0	3.015e-09	2.23109e-08	2	Q9UI32; O94925	0
TLSETQAEAAAEALSKENL	3		988.495	1975.98	109	High	0	4.359e-09	7.89242e-06	1	Q9UI32	2
KCVSSNIVLLTQAFR	28	1xCarbamidomethyl [C2]	868.481	1735.95	122	High	0	1.632e-08	7.08346e-07	1	Q9UI32	1
KFVIPDFEEFTGHVDR	21		968.481	1935.96	100	High	0	5.369e-08	3.39922e-06	1	Q9UI32	1
TLSETQAEAAAEALSKENLESMV	15	1xOxidation [M22]	1219.58	2438.16	71	High	0	7.909e-08	4.91504e-05	1	Q9UI32	3
FALSAMDMEQKDYDSR	8	1xOxidation [M]	961.916	1922.83	91	High	0	8.219e-08	4.73022e-06	1	Q9UI32	1
FALSAMDMEQKDYDSR	12		953.918	1906.83	112	High	0	9.781e-08	5.43897e-06	1	Q9UI32	1
HVAAAEGHIEVVKF	91		753.907	1506.81	86	High	0	1.066e-07	4.64807e-05	1	Q9UI32	0
WGNIPLDDAVQFNHLEVVK	102		732.043	2194.13	91	High	0	1.212e-07	2.90174e-06	1	Q9UI32	0
LGDLLFYTIAEGQER	137		862.946	1724.89	97	High	0	1.652e-07	1.46402e-06	1	Q9UI32	0
DSRTALHVAAAEGHIEVVKF	11		717.383	2150.14	56	High	0	1.753e-07	8.12477e-05	1	Q9UI32	1
LGDLLFYTIAEGQERIPIHK	36		1157.13	2313.26	65	High	0	1.81e-07	8.78409e-06	1	Q9UI32	1
LVSLFNFHNYDNLR	191		876.448	1751.89	101	High	0	1.963e-07	9.33194e-06	1	Q9UI32	0
MDCNKAEKFDFVLQYLNK	8	1xCarbamidomethyl [C3]	755.034	2263.09	69	High	0	5.116e-07	1.97415e-05	1	Q9UI32	2
TALHVAAAEGHIEVVK	235		822.957	1644.91	80	High	0	1.038e-06	4.07572e-06	1	Q9UI32	0
IFEDVKELTGGKVAAYIPQLAK	5		797.45	2390.33	66	High	0	1.141e-06	3.68311e-05	1	Q9UI32	2
AEKFDFVLQYLNK	46		807.932	1614.85	95	High	0	1.24e-06	3.93107e-05	1	Q9UI32	1
YTIAEGQERIPIHKF	15		901.483	1801.96	56	High	0	1.296e-06	0.000286773	1	Q9UI32	1
SAVSGAILLVVPNVMGMMCLSPPLDK	22	1xCarbamidomethyl [C19]	675.606	2699.4	63	High	0	1.348e-06	4.19573e-05	1	Q9UI32	0
SNPDLWGVSLCTVDGQR	71	1xCarbamidomethyl [C11]	952.45	1903.9	100	High	0	1.37e-06	8.30698e-06	1	Q9UI32	0
FTTALKATGLQTSDPR	9		853.957	1706.91	82	High	0	1.459e-06	4.4782e-05	1	Q9UI32	1
KKFVIPDFEEFTGHVDR	8		688.691	2064.05	84	High	0	1.576e-06	3.26336e-05	1	Q9UI32	2
LSLNEEGIPHNPMVNAGAIVVSSLIK	7	1xOxidation [M13]	1359.73	2718.45	81	High	0	1.705e-06	4.51513e-06	1	Q9UI32	0
TYAISISTLGTDYVHKF	5		958.493	1915.98	79	High	0	2.199e-06	0.000400919	1	Q9UI32	3
TLSETQAEAAAEALSKENLESMV	56		1211.59	2422.17	68	High	0	2.268e-06	0.000176743	1	Q9UI32	3
SLNEEGIPHNPMVNAGAIVVSSLIKMDCNKAEKF	4	1xCarbamidomethyl [C28]	928.967	3712.85	55	High	0	2.706e-06	0.000456716	1	Q9UI32	2
CVSSNIVLLTQAFR	16	1xCarbamidomethyl [C1]	804.43	1607.86	89	High	0	3.704e-06	1.31074e-05	1	Q9UI32	0
ANGGICPITGESVLSAEAVRNTL	5	1xCarbamidomethyl [C6]	1165.09	2329.18	108	High	0	4.766e-06	0.000233673	1	Q9UI32	1
TALHVAAAEGHIEVVKFLIEACK	5	1xCarbamidomethyl [C22]	627.343	2506.35	48	High	0	4.834e-06	0.000113588	1	Q9UI32	1
LSLNEEGIPHNPMVNAGAIVVSSLIK	58		1351.73	2702.45	97	High	0	5.973e-06	8.03187e-07	1	Q9UI32	0
TVVNLLFAAYSGDVSALR	106		948.516	1896.02	112	High	0	7.355e-06	2.06592e-06	1	Q9UI32	0
AISISTLGTDYVHKFVGKEPSGLRY	10		685.367	2738.45	41	High	0	8.589e-06	0.000601016	1	Q9UI32	4
ALSAMDMEQKDYDSRTAL	4		1022.97	2044.93	98	High	0	8.905e-06	0.000966091	1	Q9UI32	2
TGHVDRIFEDVKELTGGKVAAY	21		1203.13	2405.25	70	High	0	9.352e-06	0.000140704	1	Q9UI32	2
RFALSAMDMEQK	8		713.845	1426.68	57	High	0	9.453e-06	0.000192186	1	Q9UI32	1
TALHVAAAEGHIEVVKFLIEACKVNPFAK	12	1xCarbamidomethyl [C22]	1054.91	3162.71	57	High	0	9.685e-06	7.06605e-05	1	Q9UI32	2
AISISTLGTDYVHKFVGKEPSGL	5		807.1	2419.29	65	High	0	1.027e-05	0.00106031	1	Q9UI32	3
SPLLGGGVRHHLSEAAAQGR	4		671.696	2013.07	52	High	0	1.05e-05	0.000208008	1	Q9UI32	1
TIAEGQERIPIHKF	40		819.952	1638.9	54	High	0	1.259e-05	0.00120225	1	Q9UI32	0
NKLSLNEEGIPHNPMVNAGAIVVSSLIKMDCNKAEKF	4	1xCarbamidomethyl [C31]	814.423	4068.07	30	High	0	1.399e-05	0.00128915	1	Q9UI32	3
NKTVVNLLFAAYSGDVSALR	6		713.39	2138.16	72	High	0	1.66e-05	1.91979e-05	1	Q9UI32	1
ETPHSHQPQHQDHDSSESGMLSR	83		1314.07	2627.13	67	High	0	1.719e-05	6.87147e-05	1	Q9UI32	0
SAMDMEQKDYDSRTAL	6		930.908	1860.81	75	High	0	1.842e-05	0.00153133	1	Q9UI32	1
SLNEEGIPHNPMVNAGAIVVSSL	17		1174.6	2348.19	70	High	0	2.721e-05	0.00195955	1	Q9UI32	1
SETQAEAAAEALSKENLESMV	4		1104.52	2208.03	61	High	0	2.745e-05	0.00196869	1	Q9UI32	2
LGDLLFYTIAEGQERIPIHKFTTALK	12		992.218	2974.64	46	High	0	2.862e-05	0.000456716	1	Q9UI32	2
TVVNLLFAAYSGDVSALRR	81		1026.57	2052.12	60	High	0	3.309e-05	0.000159542	1	Q9UI32	1
HHLSEAAAQGR	18		588.797	1176.59	65	High	0	3.602e-05	0.000545062	1	Q9UI32	0
NHLEVVKLLQDYQDSY	19		982.492	1963.98	79	High	0	3.825e-05	0.000116805	1	Q9UI32	4
FLIEACKVNPFAK	7	1xCarbamidomethyl [C6]	768.915	1536.82	63	High	0	3.974e-05	0.000589933	1	Q9UI32	1
FVIPDFEEFTGHVDR	92		904.434	1807.86	99	High	0	4.116e-05	5.9207e-05	1	Q9UI32	0
GTDYVHKFVGKEPSGL	3		578.633	1733.89	24	High	0	5.641e-05	0.00310561	1	Q9UI32	2
IFEDVKELTGGK	22		668.361	1335.72	71	High	0	5.661e-05	0.000328209	1	Q9UI32	1
AFHVGLPAKSAVSGAIL	7		819.472	1637.94	60	High	0	7.748e-05	0.00379303	1	Q9UI32	1
FALSAMDMEQK	8	1xOxidation [M]	643.791	1286.58	80	High	0	0.0001129	0.00133183	1	Q9UI32	0
VIPDFEEFTGHVDRIFEDVKEL	15		1317.66	2634.31	32	High	0	0.0001569	0.0058988	1	Q9UI32	3
ETGDRNYAIGYYLK	8		831.909	1662.81	48	High	0	0.0002035	0.00210117	1	Q9UI32	1
ALSAMDMEQKDY	2	2xOxidation [M5; M7]	717.299	1433.59	56	High	0	0.0002043	0.00697275	1	Q9UI32	1
SEAAAQGRETPHSHQPQHQDHDSSESGML	8		1052.13	3154.36	30	High	0	0.0002086	0.00603746	1	Q9UI32	0
FDFVLQYLNK	92		643.842	1286.68	69	High	0	0.0002265	0.00123629	1	Q9UI32	0
EDVKELTGGKVAAY	2		740.387	1479.77	67	High	0	0.000239	0.00768718	1	Q9UI32	1
ETPHSHQPQHQDHDSSESGMLSR	18	1xOxidation [M20]	661.537	2643.12	44	High	0	0.0002589	0.000125834	1	Q9UI32	0
SPPLDKLGNSHRGTSF	10		856.939	1712.87	43	High	0	0.0002771	0.00444259	1	Q9UI32	2
NKLSLNEEGIPHNPMVNAGAIVVSSL	2	1xOxidation [M15]	907.141	2719.41	41	High	0	0.0003043	0.00896019	1	Q9UI32	2
CTVDGQRHSVGHTKIPF	10	1xCarbamidomethyl [C1]	969.983	1938.96	49	High	0	0.0003367	0.00956185	1	Q9UI32	0
FALSAMDMEQK	27		635.794	1270.58	77	High	0	0.0003614	0.000909384	1	Q9UI32	0
IPQLAKSNPDLWGVSLCTVDGQRHSVGHTKIPF	4	1xCarbamidomethyl [C17]	915.231	3657.9	28	High	0	0.0003784	0.00374049	1	Q9UI32	4
IPQLAKSNPDLWGVSL	6		869.48	1737.95	56	High	0	0.0003848	0.0103949	1	Q9UI32	3
IPIHKFTTALK	8		634.89	1268.77	56	High	0	0.0004256	0.00316392	1	Q9UI32	1
FVIPDFEEFTGHVDRIFEDVKELTGGK	6		1042.19	3124.56	43	High	0	0.000553	0.00458953	1	Q9UI32	2
GVSLCTVDGQRHSVGHTKIPF	10	1xCarbamidomethyl [C5]	1148.09	2295.17	51	High	0	0.0005566	0.0131079	1	Q9UI32	1
VHKFVGKEPSGLRY	11		808.949	1616.89	60	High	0	0.000567	0.00214064	1	Q9UI32	2
NKLSLNEEGIPHNPMVNAGAIVVSSL	6		1352.21	2703.41	71	High	0	0.000574	0.00694043	1	Q9UI32	2
ALSAMDMEQKDY	11	1xOxidation [M]	709.303	1417.6	73	High	0	0.0006004	0.0113003	1	Q9UI32	1
VIPDFEEFTGHVDRIFEDVKELTGGKVAAY	6		846.181	3381.7	10	High	0	0.0006252	0.0109392	1	Q9UI32	4
REGAEIRNK	4		358.2	1072.59	63	High	0	0.0006598	0.00527626	1	Q9UI32	2
FALSAMDMEQKDYDSR	2	2xOxidation [M6; M8]	646.945	1938.82	24	High	0	0.0007001	0.00552726	1	Q9UI32	1
GTSFCQKLVSLFNFHNYDNLR	2	1xCarbamidomethyl [C5]	854.085	2560.24	17	High	0	0.000904	0.00671836	1	Q9UI32	1
ALSAMDMEQKDY	6		701.305	1401.6	77	High	0	0.0009059	0.0177947	1	Q9UI32	1
ATGLQTSDPR	50		523.267	1045.53	65	High	0	0.00103	0.00557887	1	Q9UI32	0
VHKFVGKEPSGL	11		649.367	1297.73	34	High	0	0.00108	0.019884	1	Q9UI32	1
TGHVDRIFEDVKEL	78		829.432	1657.85	58	High	0	0.001084	0.00469745	1	Q9UI32	1
FALSAMDMEQK	4	2xOxidation [M6; M8]	651.789	1302.57	51	High	0	0.001275	0.00623705	1	Q9UI32	0
VAAYIPQLAK	65		537.321	1073.64	48	High	0	0.001337	0.00912814	1	Q9UI32	0
SAMDMEQKDY	3	1xOxidation [M3]	617.242	1233.48	69	High	0	0.001407	0.0234825	1	Q9UI32	0
QSEKETGDRNY	15		663.8	1326.59	53	High	0	0.001453	0.00824177	1	Q9UI32	0
DCMSEMHR	8	1xOxidation [M]; 1xCarbamidomethyl [C2]	361.133	1081.39	51	High	0	0.001477	0.00987761	1	Q9UI32	0
LRDCMSEMHR	26	1xCarbamidomethyl [C4]	667.791	1334.58	59	High	0	0.001491	0.00992356	1	Q9UI32	1
SEAAAQGRETPHSHQPQHQDHDSSESGML	4	1xOxidation [M28]	1057.46	3170.36	28	High	0	0.001621	0.0156314	1	Q9UI32	0
ALSAMDMEQKDYDSRTALHVAAAEGHIEVVKF	3		883.934	3532.72	23	High	0	0.001679	0.0189854	1	Q9UI32	3
IKMDCNKAEKF	6	1xOxidation [M3]; 1xCarbamidomethyl [C5]	700.339	1399.67	45	High	0	0.001839	0.0182112	1	Q9UI32	0
HVGLPAKSAVSGAILL	4		766.961	1532.92	52	High	0	0.002431	0.0330228	1	Q9UI32	1
RKCVSSNIVLLTQAF	11	1xCarbamidomethyl [C3]	868.481	1735.95	50	High	0	0.002474	0.0104918	1	Q9UI32	2
GTDYVHKFVGKEPSGLRY	2		514.018	2053.05	15	High	0	0.002596	0.0344171	1	Q9UI32	3
IKMDCNKAEKF	9	1xCarbamidomethyl [C5]	692.341	1383.68	39	High	0	0.002864	0.0365337	1	Q9UI32	0
IPIHKFTTALKATGLQTSDPR	4		765.765	2295.28	31	High	0	0.003226	0.00587146	1	Q9UI32	2
FTTALKATGLQTSDPRLR	8		659.368	1976.09	28	High	0	0.00353	0.0194296	1	Q9UI32	2
DCMSEMHR	26	1xCarbamidomethyl [C2]	533.199	1065.39	55	High	0	0.003576	0.0196101	1	Q9UI32	0
LRDCMSEMHR	12	1xOxidation [M5]; 1xCarbamidomethyl [C4]	675.789	1350.57	39	High	0	0.003795	0.0205381	1	Q9UI32	1
IPQLAKSNPDLW	25		691.378	1381.75	45	High	0	0.004326	0.0324212	1	Q9UI32	2
FYTIAEGQERIPIHKF	6		650.348	1949.03	25	High	0	0.004673	0.0496385	1	Q9UI32	2
CLQSCVKPLTY	2	2xCarbamidomethyl [C1; C5]	684.837	1368.67	45	High	0	0.005026	0.0519533	1	Q9UI32	2
LVSLFNFHNYDNLRHCAR	6	1xCarbamidomethyl [C16]	759.375	2276.11	30	High	0	0.005437	0.00623705	1	Q9UI32	1
NYAIGYYLK	41		552.79	1104.57	47	High	0	0.006201	0.0179602	1	Q9UI32	0
FVGKEPSGLR	70		545.306	1089.61	49	High	0	0.007403	0.0138576	1	Q9UI32	1
LIEACKVNPF	61	1xCarbamidomethyl [C5]	595.816	1190.62	51	High	0	0.007983	0.02747	1	Q9UI32	1
NHLEVVKLL	6		532.826	1064.65	65	High	0	0.008818	0.0733126	1	Q9UI32	2
GTDYVHKF	17		483.737	966.468	53	High	0	0.009142	0.0749813	1	Q9UI32	1
CLQSCVKPL	7	2xCarbamidomethyl [C1; C5]	552.781	1104.55	43	High	0	0.009842	0.055624	2	Q9UI32; O94925	1
TTALKATGL	8		438.264	875.52	40	High	0	0.0113	0.048741	1	Q9UI32	1
SRAGSHCGRGGW	4	1xCarbamidomethyl [C7]	429.863	1287.58	12	High	0	0.01163	0.0869394	1	Q9UI32	0
HVGLPAKSAVSGAIL	7		710.419	1419.83	60	High	0.000353	0.01238	0.028633	1	Q9UI32	0
SAMDMEQKDY	2	2xOxidation [M3; M5]	625.239	1249.47	30	High	0.000353	0.0124	0.0620267	1	Q9UI32	0
QSEKETGDRNYAIGYY	1		631.959	1893.86	10	High	0.000353	0.01262	0.0913137	1	Q9UI32	2
VGKEPSGLRY	14		553.303	1105.6	45	High	0.000353	0.01575	0.0517172	1	Q9UI32	1
QSEKETGDRNYAIGY	3		865.903	1730.8	45	High	0.000353	0.01733	0.101591	1	Q9UI32	1
RKKFVIPDFEEF	5		777.92	1554.83	27	High	0.000353	0.01752	0.0248198	1	Q9UI32	2
TIAEGQERIPIHKFTTAL	10		1013.06	2025.11	30	High	0.000353	0.01815	0.0188106	1	Q9UI32	1
SAEAVRNTL	14		480.759	960.511	53	High	0.000353	0.01851	0.0766863	1	Q9UI32	0
SKENLESMV	3	1xOxidation [M8]	526.75	1052.49	48	High	0.000353	0.01881	0.115966	1	Q9UI32	1
SAMDMEQKDY	8		609.244	1217.48	48	High	0.0006398	0.02335	0.043085	1	Q9UI32	0
VGKEPSGL	35		393.721	786.436	63	High	0.0006398	0.02391	0.0292999	2	Q9UI32; O94925	0
GGWGHPSR	2		427.207	853.406	44	High	0.0002847	0.02687	0.0929554	1	Q9UI32	0
NFHNYDNLRHCARKL	4	1xCarbamidomethyl [C11]	653.324	1957.96	6	High	0.0006398	0.02949	0.0877197	1	Q9UI32	3
LRDCMSEMHR	4	2xOxidation [M5; M8]; 1xCarbamidomethyl [C4]	456.193	1366.57	18	High	0.0002847	0.03824	0.121695	1	Q9UI32	1
GNSHRGTSF	5		481.726	962.444	52	High	0.001215	0.03917	0.179126	1	Q9UI32	0
AKDRWGNIPLDDAVQF	61		922.968	1844.93	55	High	0.0015	0.04101	0.0138576	1	Q9UI32	2
AISISTLGTDYVHKF	15		826.441	1651.87	73	High	0	0.04635	0.00325345	1	Q9UI32	2
TGGKVAAY	11		383.708	766.409	36	High	0.001725	0.04916	0.139265	1	Q9UI32	0
FLIEACK	94	1xCarbamidomethyl [C6]	440.734	880.46	54	High	0.0005511	0.05016	0.0579461	2	Q9UI32; O94925	0
AFHVGLPAKSAVSGAILL	3		876.014	1751.02	57	High	0.002491	0.06267	0.0136031	1	Q9UI32	2
IKMDCNKAEKFDFVLQY	2	1xCarbamidomethyl [C5]	717.017	2149.05	18	High	0.002695	0.07428	0.163215	1	Q9UI32	3
GNIPLDDAVQF	1		594.8	1188.59	20	High	0	0.07972	0.168138	1	Q9UI32	1
SRLGDLLFY	1		542.297	1083.58	14	High	0	0.08333	0.175396	1	Q9UI32	4
SKENLESMV	6		518.753	1036.5	40	High	0.003945	0.09164	0.0529084	1	Q9UI32	1
NKTVVNLLFAAYSGDVSALRR	10		1147.64	2294.26	54	High	0.003072	0.09461	0.000864009	1	Q9UI32	2
LGGGVRHHLSEAAAQGRETPHSHQPQHQDHDSSESGML	3		816.984	4080.88	6	High	0.004163	0.09638	0.141082	1	Q9UI32	2
TLSETQAEAAAEAL	2		702.841	1404.69	41	High	0	0.09749	0.0697659	1	Q9UI32	1
NHLEVVKL	11		476.284	951.562	50	High	0.004163	0.09981	0.0756589	1	Q9UI32	1
